# Supplementary material for: The Signal Transduction Protein PII Controls the Levels of the Cyanobacterial Protein PipX
Source: Microorganisms. 2023 Sep 23;11(10):2379. doi: 10.3390/microorganisms11102379 (PMC10609283; doi:10.3390/microorganisms11102379)
Supplement: Supplementary file 1 [file microorganisms-11-02379-s001.zip]

Archive with 2 entries (2 files):
- Table S1. Oligonucletides.pdf
- TableS2_Westernblotquantificationdata.xlsx
