# Supplementary material for: The Signal Transduction Protein PII Controls the Levels of the Cyanobacterial Protein PipX
Source: Microorganisms. 2023 Sep 23;11(10):2379. doi: 10.3390/microorganisms11102379 (PMC10609283; doi:10.3390/microorganisms11102379)
Supplement: Supplementary file 1 [file microorganisms-11-02379-s001.zip › TableS2_Westernblotquantificationdata.xlsx]

## Sheet: CK1XY data
Western blot quantification data used for Fig. 3A representation. At least two independent western-blot assays of one to three independent clones of each strain were performed for each mutant strains.
Protein values are determined using ImageJ software, subtracting the background signal.
Strain	PipX_Value	PlmA_Value	PipX/PlmA	PipX/PlmA/AvgCK1XY
CK1XY	16741.5	16374.4	1.02242	1
	5521.83	14946.9	0.369431	0.831226
	20608.3	19365.2	1.06419	1
	32641.9	15511.6	2.10435	1.14093
	14641.2	17720.5	0.826227	1
	7548.83	4060.74	1.85898	1
	21290.9	12901.3	1.6503	1
	36671.9	19305.7	1.89954	1
	26560.2	10422.6	2.54833	1
	31845.8	11252.2	2.83018	1
	21545.6	18189.1	1.18453	1.0125
	14913.7	11576.7	1.28825	1
	28597.3	14433.9	1.98126	1
	20938.3	10630.8	1.96959	1
	25421.2	10169	2.49987	1
CK1XY6AY	9428.2	14313	0.658716	0.354343
	3649.69	9344.9	0.390554	0.210091
	2096.57	11364.8	0.184479	0.116357
	4535.88	8480.35	0.53487	0.337362
	643.263	10623	0.0605539	0.0344106
	419.192	10054.7	0.041691	0.0236915
CK1XH9AY	8187.83	11190.8	0.731659	0.25852
	3073.4	9255.25	0.332071	0.117332
	1077.6	10694.3	0.100764	0.0782178
	2848.81	7072.25	0.402816	0.312684
CK1XF12AY	15792.9	16010.4	0.986416	0.964786
	13010.5	6770.3	1.9217	1.03374
	30936.1	13013.2	2.37729	1.27882
	12980.1	13081.5	0.992249	0.770231
CK1XY16AY	16878.3	20544.5	0.82155	0.803535
	15553.6	8050.27	1.93206	1.49976
	17086619	19661447	0.869042	1.24829
	14063912	15234326	0.923173	1.32605
	9964033	12348447	0.806906	1.15904
	6582255	9230983	0.713061	1.22339
	6257439	8619439	0.725968	1.24554
	5612497	5363125	1.0465	1.79547
CK1XD23AY	19040.4	8338.49	2.28344	0.813454
	17902.1	9995.9	1.79094	0.638007
	20246.1	11367.6	1.78103	1.0121
	19185.2	10380.4	1.84821	1.05027
CK1XQ34EY	11810.2	5927.59	1.99242	0.709781
	5979.44	3888.05	1.5379	0.547863
	17953.3	12942.2	1.38719	0.704306
CK1XR35AY	4222.05	13274.9	0.318049	0.302617
	3482.52	16119.8	0.216039	0.109042
	13262.6	16532.1	0.80223	0.40491
	4641	13884.4	0.33426	0.318042
	19415882	27409125	0.708373	0.358215
	26068761	24412296	1.06785	0.54
	19383125	22958125	0.844282	0.426943
	1691489	3387861	0.499279	0.192327
	3593426	3411569	1.05331	0.405743
CK1XL36AY	4877548	10326205	0.472347	0.67848
	10722326	10383205	1.03266	1.48332
	9791912	11875033	0.82458	1.18443
	2721619	4833497	0.563075	0.966061
	6509154	5513782	1.18052	2.02541
	4293983	4856539	0.884165	1.51695
CK1XF38AY	0	13000.7	0	0
	0	19686.9	0	0
	0	12409.4	0	0
	0	24676418	0	0
	0	16595054	0	0
	0	11929983	0	0
	674054	3362711	0.20045	0.077215
	856912	3783125	0.226509	0.0872534
	32364	1474962	0.0219423	0.00845236
CK1XR54CY	25445.7	12453.5	2.04326	1.0313
	22244	12667.1	1.75604	0.886327
	20896.1	18267	1.14392	0.977792
	23085.9	19102.8	1.2085	1.03299
CK1XL65QY	12588.6	14732.5	0.854481	0.431282
	1557.08	8724.37	0.178475	0.101421
	8881.7	9542.78	0.930725	0.528897
	13343761	20469175	0.651895	0.329655
	3474669	9891104	0.351292	0.177644
	23610418	13671882	1.72693	0.873288
	8586761	4121054	2.08363	0.802634
	6862468	3564368	1.9253	0.741642
CK1XR69AY	12374.5	11464.1	1.07941	1.30644
	11043.5	12632.4	0.874215	1.05808
	17399.1	15577.5	1.11693	0.588003
	29988.9	20755.1	1.44489	0.760651
	7338.27	3935.1	1.86482	0.745968
	5353154	4130447	1.29602	1.09158
	10000054	13929296	0.717915	0.604668
	16351196	15037832	1.08734	0.915815
CK1XR70AY	19578.8	23690.8	0.826433	0.776583
	16841.6	21894.7	0.769208	0.72281
	5318962	9827962	0.541207	0.777391
	11692690	18217933	0.641823	0.921916
	6249912	8726104	0.716232	1.22883
	3360803	10667761	0.315043	0.540516
CK1XL80QY	20979.7	15477.9	1.35547	0.734903
	15390.1	9106.61	1.69	0.916278
	17890.6	17107.3	1.04579	0.893908
	16810.4	18331.7	0.917014	0.783836
CK1XQ82AY	19849.5	10879.6	1.82447	1.10554
	18641.1	10488.2	1.77734	1.07698
	19710.7	8232.52	2.39425	0.939536
	25908.6	8588.71	3.01659	1.18375
	21312.9	19052.6	1.11863	0.956174
CK1XQ86AY	15541.5	9122.66	1.70361	1.03231
	18839.7	9910.78	1.90092	1.15187
	24288.8	12358.3	1.96538	1.19093
	23001.6	10058.3	2.28683	0.897383
	18393.3	6581.15	2.79485	1.09674
	25690.9	8349.45	3.07695	1.20744
						#DIV/0!	#DIV/0!

## Sheet: WT D->L data
Western blot quantification data used for Fig. 4 representation. Data from two independent experiments with 3 biological replicates.
Protein values are determined using ImageJ software, subtracting the background signal.
Experiment 1	Time	PipX_Value	PlmA_Value	PipX/PlmA	PipX/PlmA/Avg0minL
WT 1	0 min L (12 h D)	119004492	115417300	1.03108	1
	5 min L	88545179	104610093	0.846431	0.820916
	20 min L	8.30711e+07	8.76018e+07	0.948281	0.919697
	40 min L	75967436	6.67483e+07	1.13812	1.10381
	120 min L	88695472	66490200	1.33396	1.29375
WT 2	0 min L (12 h D)	78108104	58151836	1.34318	1
	5 min L	6.19995e+07	57400365	1.08012	0.804158
	20 min L	55034668	3.63844e+07	1.51259	1.12613
	40 min L	4.68303e+07	3.11935e+07	1.50128	1.11771
	120 min L	49560229	32046827	1.54649	1.15137
WT 3*	0 min L (12 h D)	108482200	80206513	1.35254	1
	5 min L	93731068	98573321	0.950877	0.703032
	20 min L	75738436	1.08188e+08	0.700064	0.517593
	40 min L	8.39681e+07	105476714	0.796082	0.588585
Experiment 2
WT 1	0 min L (12 h D)	47860309	46367087	1.0322	1
	2 min L	41281116	47468652	0.86965	0.842517
	5 min L	32866187	49187309	0.668184	0.647337
	8 min L	40172915	66737593	0.601953	0.583173
	20 min L	52000643	74949643	0.693808	0.672161
	40 min L	48388137	70465137	0.686696	0.665271
	120 min L	60049459	63891380	0.939868	0.910544
WT 2*	0 min L (12 h D)	54336622	78259915	0.69431	1
	2 min L	43592815	73886643	0.589996	0.849759
	5 min L	10088066	26537673	0.380141	0.54751
	8 min L	35482380	44101844	0.804555	1.15878
	20 min L	53877137	65355087	0.824376	1.18733
WT 3	0 min L (12 h D)	35072874	45724087	0.767055	1
	2 min L	37129966	53957551	0.688133	0.897111
	5 min L	26897844	50443329	0.533229	0.695164
	8 min L	40891752	56431581	0.724625	0.944685
	20 min L	44112723	68337673	0.645511	0.841545
	40 min L	38342288	51498137	0.744537	0.970644
	120 min L	73783329	80956986	0.911389	1.18817
*Missing data points are omitted due to noisy unquantifiable bands.
